# Supplementary material for: Particle Size Modulates Silver Nanoparticle Toxicity during Embryogenesis of Urchins Arbacia lixula and Paracentrotus lividus
Source: Int J Mol Sci. 2023 Jan 1;24(1):745. doi: 10.3390/ijms24010745 (PMC9821580; doi:10.3390/ijms24010745)
Supplement: Supplementary file 1 [file ijms-24-00745-s001.zip]

Archive with 1 entries (1 files):
- ijms-2105039-supplementary.pdf
